# Supplementary material for: The THO/TREX Complex Active in Alternative Splicing Mediates Plant Responses to Salicylic Acid and Jasmonic Acid
Source: Int J Mol Sci. 2021 Nov 11;22(22):12197. doi: 10.3390/ijms222212197 (PMC8619553; doi:10.3390/ijms222212197)
Supplement: Supplementary file 1 [file ijms-22-12197-s001.zip]

Archive with 1 entries (1 files):
- ijms-1454145-supplementary.pdf
